# Supplementary material for: A single nucleotide polymorphism genotyping platform for the authentication of patient derived xenografts
Source: Oncotarget. 2016 Aug 9;7(37):60475–90. doi: 10.18632/oncotarget.11125 (PMC5312397; doi:10.18632/oncotarget.11125)
Supplement: Supplementary file 3 [file oncotarget-07-60475-s003.xlsx]

## Sheet: Supplemental Table S3
Supplemental Table S3, GEP weighting by Sparse Hierarchical Clustering
GID	UID	NAME	GWEIGHT	P5-17-1	P5-35-1	P5-17-2	P5-35-2	P5-18-1	P5-18-2
GENE1X	HS.534427	Human mRNA for T-cell specific protein	1	6.4396	6.4206	6.53729	6.63753	11.7788	12.137
GENE2X	MAL	Homo sapiens mal, T-cell differentiation protein (MAL), transcript variant a, mRNA.	1	6.55882	6.5296	6.51488	6.31248	10.6281	11.3148
GENE3X	CD3D	Homo sapiens CD3D antigen, delta polypeptide (TiT3 complex) (CD3D), mRNA.	1	6.55425	6.48443	6.5465	6.50783	10.2555	10.547
GENE4X	ALDH1A2	Homo sapiens aldehyde dehydrogenase 1 family, member A2 (ALDH1A2), transcript variant 2, mRNA.	1	6.76903	6.71653	6.77143	6.72443	9.26513	9.93352
GENE5X	CYTL1	Homo sapiens cytokine-like 1 (CYTL1), mRNA.	1	9.91742	9.78306	10.1208	11.1163	7.02102	8.5408
GENE6X	SH2D1A	Homo sapiens SH2 domain protein 1A, Duncan's disease (lymphoproliferative syndrome) (SH2D1A), mRNA.	1	7.27145	7.04913	7.19998	7.2076	9.62657	10.1122
GENE7X	SHISA2	Homo sapiens shisa homolog 2 (Xenopus laevis) (SHISA2), mRNA.	1	6.42748	6.6516	6.48237	6.4514	8.50327	9.48457
GENE8X	SLC39A12	Homo sapiens solute carrier family 39 (zinc transporter), member 12 (SLC39A12), mRNA.	1	10.5419	9.77257	10.0741	9.40405	12.7193	12.02
GENE9X	FXYD2	Homo sapiens FXYD domain containing ion transport regulator 2 (FXYD2), transcript variant b, mRNA.	1	6.85005	6.84712	6.82319	6.94099	9.33176	9.39755
GENE10X	MB	Homo sapiens myoglobin (MB), transcript variant 1, mRNA.	1	11.014	10.5226	8.69252	8.56998	11.8208	10.2766
GENE11X	TSPAN7	Homo sapiens tetraspanin 7 (TSPAN7), mRNA.	1	6.65757	6.76432	6.9769	7.48805	9.53657	9.14027
GENE12X	IL32	Homo sapiens interleukin 32 (IL32), transcript variant 4, mRNA.	1	6.61817	6.90912	6.8219	6.95943	9.39983	9.01202
GENE13X	ITM2A	Homo sapiens integral membrane protein 2A (ITM2A), mRNA.	1	8.86138	8.5264	8.19563	8.07117	10.9567	10.4676
GENE14X	CD247	Homo sapiens CD247 molecule (CD247), transcript variant 2, mRNA.	1	6.45837	6.39873	6.4958	6.44818	8.43333	9.13415
GENE15X	TMEM119	Homo sapiens transmembrane protein 119 (TMEM119), mRNA.	1	7.89758	7.89841	8.80795	9.43405	5.99103	7.10202
GENE16X	BCL11B	Homo sapiens B-cell CLL/lymphoma 11B (zinc finger protein) (BCL11B), transcript variant 1, mRNA.	1	6.33552	6.28415	6.50553	6.45055	8.27012	9.10277
GENE17X	HBA2	Homo sapiens hemoglobin, alpha 2 (HBA2), mRNA.	1	6.98265	9.14867	6.86018	8.97762	9.62835	8.70387
GENE18X	TMSB15A	Homo sapiens thymosin beta 15a (TMSB15A), mRNA.	1	6.2328	6.13769	6.2473	5.9983	8.34335	8.47583
GENE19X	HS.554324	full-length cDNA clone CS0DI056YK21 of Placenta Cot 25-normalized of Homo sapiens (human)	1	10.7793	10.1981	9.43683	9.03352	12.2195	11.1275
GENE20X	CD2	Homo sapiens CD2 molecule (CD2), mRNA.	1	7.04847	6.78168	6.95171	6.92722	8.98008	9.32663
GENE21X	ATP6V0A4	Homo sapiens ATPase, H+ transporting, lysosomal V0 subunit a4 (ATP6V0A4), transcript variant 2, mRNA.	1	6.29282	6.38918	6.63727	6.43691	8.30532	8.89483
GENE22X	CD1C	Homo sapiens CD1c molecule (CD1C), mRNA.	1	8.53373	8.07532	7.49958	7.09123	10.0587	9.43162
GENE23X	LDOC1L	Homo sapiens leucine zipper, down-regulated in cancer 1-like (LDOC1L), mRNA.	1	6.38123	6.42423	6.41754	6.62447	8.6647	8.55461
GENE24X	LOC100132761	PREDICTED: Homo sapiens hypothetical protein LOC100132761 (LOC100132761), mRNA.	1	8.71077	9.74225	7.38527	6.9274	9.3289	8.8047
GENE25X	BEX1	Homo sapiens brain expressed, X-linked 1 (BEX1), mRNA.	1	6.68719	6.59824	6.58187	6.62488	8.71547	8.79665
GENE26X	AKR1C3	Homo sapiens aldo-keto reductase family 1, member C3 (3-alpha hydroxysteroid dehydrogenase, type II) (AKR1C3), mRNA.	1	6.39227	6.29771	6.29635	6.28096	8.35168	8.4774
GENE27X	VAT1L	Homo sapiens vesicle amine transport protein 1 homolog (T. californica)-like (VAT1L), mRNA.	1	9.05218	8.4927	10.4572	10.3389	7.6753	8.89838
GENE28X	PNOC	Homo sapiens prepronociceptin (PNOC), mRNA.	1	12.0353	10.8674	10.7252	9.46982	12.4613	11.5706
GENE29X	CHI3L2	Homo sapiens chitinase 3-like 2 (CHI3L2), transcript variant 1, mRNA.	1	7.52635	7.32997	7.53622	7.8733	9.44458	9.61988
GENE30X	LOC730291	PREDICTED: Homo sapiens similar to Zinc finger protein 679 (LOC730291), mRNA.	1	6.6938	6.50732	8.96962	8.68448	7.22297	7.4702
GENE31X	IL4I1	Homo sapiens interleukin 4 induced 1 (IL4I1), transcript variant 2, mRNA.	1	7.32133	7.20497	7.09415	6.77642	9.22552	8.64275
GENE32X	KIFC1	Homo sapiens kinesin family member C1 (KIFC1), mRNA.	1	10.4579	9.68358	8.09863	8.0259	9.5075	9.13197
GENE33X	ABCA1	Homo sapiens ATP-binding cassette, sub-family A (ABC1), member 1 (ABCA1), mRNA.	1	7.01703	6.69005	8.58145	8.48482	6.36802	6.99952
GENE34X	GJB2	Homo sapiens gap junction protein, beta 2, 26kDa (GJB2), mRNA.	1	8.35758	9.86033	7.48529	8.15402	8.96678	7.53332
GENE35X	CKS1B	Homo sapiens CDC28 protein kinase regulatory subunit 1B (CKS1B), mRNA.	1	11.3975	11.299	9.57428	9.74593	11.662	10.3835
GENE36X	AURKB	Homo sapiens aurora kinase B (AURKB), mRNA.	1	10.2299	10.1671	8.30368	8.5089	10.1771	9.01427
GENE37X	NTRK1	Homo sapiens neurotrophic tyrosine kinase, receptor, type 1 (NTRK1), transcript variant 3, mRNA.	1	7.88628	7.73297	6.86567	6.62355	9.07917	7.13112
GENE38X	TPX2	Homo sapiens TPX2, microtubule-associated, homolog (Xenopus laevis) (TPX2), mRNA.	1	9.8426	9.85787	8.28885	8.29417	10.3063	8.8791
GENE39X	ZIC2	Homo sapiens Zic family member 2 (odd-paired homolog, Drosophila) (ZIC2), mRNA.	1	9.0347	10.282	8.721	9.7842	10.6917	10.8123
GENE40X	APOBEC3G	Homo sapiens apolipoprotein B mRNA editing enzyme, catalytic polypeptide-like 3G (APOBEC3G), mRNA.	1	11.3824	11.0365	10.2645	10.4034	12.6385	11.3989
GENE41X	FYB	Homo sapiens FYN binding protein (FYB-120/130) (FYB), transcript variant 1, mRNA.	1	6.41703	6.21188	6.57095	6.42595	7.86978	8.20226
GENE42X	TRIM9	Homo sapiens tripartite motif-containing 9 (TRIM9), transcript variant 2, mRNA.	1	9.27432	9.16358	10.5016	10.6073	8.40895	9.24035
GENE43X	SIX6	Homo sapiens SIX homeobox 6 (SIX6), mRNA.	1	6.4522	6.45368	6.37665	6.42915	7.91278	8.22317
GENE44X	LOC729645	PREDICTED: Homo sapiens similar to C-type lectin domain family 4, member g (LOC729645), mRNA.	1	8.98073	8.363	9.22623	8.82335	6.90778	8.0259
GENE45X	CDC20	Homo sapiens cell division cycle 20 homolog (S. cerevisiae) (CDC20), mRNA.	1	12.2757	12.3737	10.5121	10.4149	11.6447	11.3542
GENE46X	CD83	Homo sapiens CD83 molecule (CD83), transcript variant 1, mRNA.	1	9.9078	9.14062	9.76369	8.95665	11.0688	10.7078
GENE47X	PLAC8	Homo sapiens placenta-specific 8 (PLAC8), mRNA.	1	10.0356	9.71023	10.8482	11.0733	8.79216	9.91203
GENE48X	LOC92755	PREDICTED: Homo sapiens misc_RNA (LOC92755), miscRNA.	1	10.7127	10.7793	9.51943	9.81685	11.849	10.3428
GENE49X	IGLL3	Homo sapiens immunoglobulin lambda-like polypeptide 3 (IGLL3), mRNA.	1	11.3692	11.2941	12.2607	12.6418	10.3171	11.7553
GENE50X	TDRD9	Homo sapiens tudor domain containing 9 (TDRD9), mRNA.	1	6.56222	6.35397	6.52553	6.3179	7.93543	8.0711
GENE51X	KIR3DX1	Homo sapiens killer cell immunoglobulin-like receptor, three domains, X1 (KIR3DX1), mRNA.	1	7.94178	7.8211	7.56333	7.33877	9.6106	8.00368
GENE52X	CCL22	Homo sapiens chemokine (C-C motif) ligand 22 (CCL22), mRNA.	1	6.57767	6.42178	6.33705	6.16947	8.00225	7.81298
GENE53X	F13A1	Homo sapiens coagulation factor XIII, A1 polypeptide (F13A1), mRNA.	1	6.6412	6.82458	7.80873	8.24212	6.17721	6.54828
GENE54X	CD3G	Homo sapiens CD3g molecule, gamma (CD3-TCR complex) (CD3G), mRNA.	1	6.6186	6.66958	6.57196	6.67961	7.89765	8.3792
GENE55X	FAT1	Homo sapiens FAT tumor suppressor homolog 1 (Drosophila) (FAT1), mRNA.	1	6.74787	6.90435	6.72295	6.79092	8.10713	8.49388
GENE56X	CDCA8	Homo sapiens cell division cycle associated 8 (CDCA8), mRNA.	1	10.0438	9.77505	8.42532	8.42287	10.1346	8.95616
GENE57X	CPVL	Homo sapiens carboxypeptidase, vitellogenic-like (CPVL), transcript variant 1, mRNA.	1	6.39307	6.31535	6.31807	6.38298	7.78742	7.95947
GENE58X	LOC646576	PREDICTED: Homo sapiens hypothetical LOC646576 (LOC646576), miscRNA.	1	6.73733	6.88967	6.96004	7.12493	8.50293	8.36032
GENE59X	VGF	Homo sapiens VGF nerve growth factor inducible (VGF), mRNA.	1	8.6195	8.16992	8.18615	7.99535	10.1298	8.73173
GENE60X	IRF2	Homo sapiens interferon regulatory factor 2 (IRF2), mRNA.	1	7.99563	7.9544	7.82055	7.69125	9.74403	7.79738
GENE61X	IGFBP7	Homo sapiens insulin-like growth factor binding protein 7 (IGFBP7), mRNA.	1	9.26143	8.74312	9.72578	10.1511	7.98555	8.75092
GENE62X	H2AFX	Homo sapiens H2A histone family, member X (H2AFX), mRNA.	1	8.95443	8.98175	8.66198	8.7885	10.7528	9.3553
GENE63X	GLYATL2	Homo sapiens glycine-N-acyltransferase-like 2 (GLYATL2), mRNA.	1	7.05297	7.03736	8.57175	7.91728	8.67737	8.59753
GENE64X	NFATC1	Homo sapiens nuclear factor of activated T-cells, cytoplasmic, calcineurin-dependent 1 (NFATC1), transcript variant 2, mRNA.	1	8.00087	7.21598	7.30295	7.09297	8.96815	8.49772
GENE65X	LOC652377	PREDICTED: Homo sapiens similar to C1q and tumor necrosis factor related protein 4 (LOC652377), mRNA.	1	7.2229	7.9451	7.8659	9.09049	6.98862	7.27622
GENE66X	KIF2C	Homo sapiens kinesin family member 2C (KIF2C), mRNA.	1	9.46827	9.37298	7.71418	7.79115	8.74032	8.24652
GENE67X	SERPINE2	Homo sapiens serpin peptidase inhibitor, clade E (nexin, plasminogen activator inhibitor type 1), member 2 (SERPINE2), mRNA.	1	9.37298	9.0967	8.03197	7.81722	9.76702	8.77575
GENE68X	ANXA5	Homo sapiens annexin A5 (ANXA5), mRNA.	1	6.46372	6.12093	6.23676	6.2267	7.80908	7.62017
GENE69X	IGFBP5	Homo sapiens insulin-like growth factor binding protein 5 (IGFBP5), mRNA.	1	6.46537	6.34875	6.62357	6.48624	7.36268	8.26745
GENE70X	VPREB1	Homo sapiens pre-B lymphocyte 1 (VPREB1), mRNA.	1	11.0095	11.8622	11.5237	12.09	10.0294	10.9413
GENE71X	CKAP2L	Homo sapiens cytoskeleton associated protein 2-like (CKAP2L), mRNA.	1	9.23315	9.65153	8.3308	7.99917	9.89612	8.82517
GENE72X	LOC399942	PREDICTED: Homo sapiens similar to Tubulin alpha-2 chain (Alpha-tubulin 2), transcript variant 5 (LOC399942), mRNA.	1	11.1753	10.9649	9.84971	10.1165	11.8983	10.7115
GENE73X	SLAMF1	Homo sapiens signaling lymphocytic activation molecule family member 1 (SLAMF1), mRNA.	1	9.63315	9.20933	9.52112	9.06546	11.117	9.76117
GENE74X	LOC643308	PREDICTED: Homo sapiens similar to hCG1810802 (LOC643308), mRNA.	1	9.01233	8.56112	9.87477	10.0419	8.3402	8.58883
GENE75X	RASD2	Homo sapiens RASD family, member 2 (RASD2), mRNA.	1	9.52082	9.61582	8.46838	8.18411	10.0669	9.34352
GENE76X	NGFRAP1	Homo sapiens nerve growth factor receptor (TNFRSF16) associated protein 1 (NGFRAP1), transcript variant 1, mRNA.	1	6.95907	6.79025	6.90185	7.41342	8.21457	8.47532
GENE77X	PRKCQ	Homo sapiens protein kinase C, theta (PRKCQ), mRNA.	1	6.94268	6.73863	6.94123	6.94614	8.33577	8.2028
GENE78X	IRF1	Homo sapiens interferon regulatory factor 1 (IRF1), mRNA.	1	11.263	11.2209	10.6973	10.6658	9.29632	10.8188
GENE79X	NFE2	Homo sapiens nuclear factor (erythroid-derived 2), 45kDa (NFE2), transcript variant 1, mRNA.	1	9.9197	9.80078	9.39487	9.61665	7.96258	9.34048
GENE80X	LOC728499	PREDICTED: Homo sapiens similar to Nuclear envelope pore membrane protein POM 121 (Pore membrane protein of 121 kDa) (P145) (LOC728499), mRNA.	1	9.54863	10.492	9.22663	9.23063	10.9657	9.96885
GENE81X	PALLD	Homo sapiens palladin, cytoskeletal associated protein (PALLD), transcript variant 2, mRNA.	1	8.66496	8.4126	8.67558	8.24328	9.8659	9.78905
GENE82X	LOC642956	PREDICTED: Homo sapiens hypothetical LOC642956 (LOC642956), mRNA.	1	10.9167	10.9915	10.0394	10.0226	11.8962	10.5765
GENE83X	LOC143666	PREDICTED: Homo sapiens hypothetical protein LOC143666 (LOC143666), mRNA.	1	8.68415	8.73328	8.05094	7.98325	9.92383	8.62983
GENE84X	CEACAM1	Homo sapiens carcinoembryonic antigen-related cell adhesion molecule 1 (biliary glycoprotein) (CEACAM1), transcript variant 2, mRNA.	1	10.5644	10.4787	10.3103	10.0626	8.74667	9.54842
GENE85X	FABP5	Homo sapiens fatty acid binding protein 5 (psoriasis-associated) (FABP5), mRNA.	1	11.3724	11.6358	10.696	10.7878	12.5848	11.2512
GENE86X	CD96	Homo sapiens CD96 molecule (CD96), transcript variant 1, mRNA.	1	6.7086	6.47367	6.87092	6.87381	7.56807	8.3114
GENE87X	C15ORF52	Homo sapiens chromosome 15 open reading frame 52 (C15orf52), mRNA.	1	8.07968	8.93003	8.77877	9.22647	7.51073	7.82963
GENE88X	CDH2	Homo sapiens cadherin 2, type 1, N-cadherin (neuronal) (CDH2), mRNA.	1	6.54755	6.77317	6.20332	6.1654	7.57698	7.73853
GENE89X	PTMS	Homo sapiens parathymosin (PTMS), mRNA.	1	8.3414	7.91387	8.02172	7.74383	9.54492	8.79542
GENE90X	SLC2A5	Homo sapiens solute carrier family 2 (facilitated glucose/fructose transporter), member 5 (SLC2A5), mRNA.	1	9.92725	10.8835	10.4095	10.9478	9.14992	10.0357
GENE91X	NKX3-1	Homo sapiens NK3 homeobox 1 (NKX3-1), mRNA.	1	6.68326	6.78618	6.81366	6.74887	7.76653	8.27553
GENE92X	MYLIP	Homo sapiens myosin regulatory light chain interacting protein (MYLIP), mRNA.	1	12.1013	12.1863	12.3403	12.3486	10.6142	11.5815
GENE93X	FCGR1A	Homo sapiens Fc fragment of IgG, high affinity Ia, receptor (CD64) (FCGR1A), mRNA.	1	8.60473	8.32783	9.5498	9.3852	7.75265	8.78897
GENE94X	EMP1	Homo sapiens epithelial membrane protein 1 (EMP1), mRNA.	1	11.7058	11.5023	10.9317	10.808	12.593	11.985
GENE95X	CTSH	Homo sapiens cathepsin H (CTSH), transcript variant 1, mRNA.	1	7.81897	6.84435	7.15404	6.99547	8.18407	8.42475
GENE96X	SRC	Homo sapiens v-src sarcoma (Schmidt-Ruppin A-2) viral oncogene homolog (avian) (SRC), transcript variant 1, mRNA.	1	8.33352	8.11982	8.258	7.71387	9.64912	8.60825
GENE97X	FHOD1	Homo sapiens formin homology 2 domain containing 1 (FHOD1), mRNA.	1	8.2647	8.10967	7.9682	7.9014	9.62642	8.40875
GENE98X	NLGN4X	Homo sapiens neuroligin 4, X-linked (NLGN4X), transcript variant 1, mRNA.	1	6.63568	6.64765	6.76028	6.86375	7.80403	8.03788
GENE99X	CD34	Homo sapiens CD34 antigen (CD34), transcript variant 2, mRNA.	1	8.58002	9.21963	8.5583	9.29915	7.62001	8.25017
GENE100X	BEX2	Homo sapiens brain expressed X-linked 2 (BEX2), mRNA.	1	6.49332	6.50539	6.67363	6.3856	7.49245	7.86833
GENE101X	RAB32	Homo sapiens RAB32, member RAS oncogene family (RAB32), mRNA.	1	6.18628	6.44087	6.10903	6.42128	7.42112	7.5019
GENE102X	DHRS9	Homo sapiens dehydrogenase/reductase (SDR family) member 9 (DHRS9), transcript variant 2, mRNA.	1	9.45333	9.08865	9.54629	9.2787	10.4077	10.5833
GENE103X	ITGAX	Homo sapiens integrin, alpha X (complement component 3 receptor 4 subunit) (ITGAX), mRNA.	1	7.44565	6.86689	7.04588	6.87552	8.2995	8.04551
GENE104X	GSN	Homo sapiens gelsolin (amyloidosis, Finnish type) (GSN), transcript variant 1, mRNA.	1	8.95665	8.67755	8.31372	8.19007	9.82352	9.22793
GENE105X	CMBL	Homo sapiens carboxymethylenebutenolidase homolog (Pseudomonas) (CMBL), mRNA.	1	9.33245	8.96403	9.55515	9.75361	8.05463	8.94412
GENE106X	RIN2	Homo sapiens Ras and Rab interactor 2 (RIN2), mRNA.	1	9.51867	8.73503	9.47317	9.29357	10.5044	9.9646
GENE107X	CD3E	Homo sapiens CD3e molecule, epsilon (CD3-TCR complex) (CD3E), mRNA.	1	6.27174	6.48398	6.70477	6.4082	7.74644	7.40472
GENE108X	PDE4B	Homo sapiens phosphodiesterase 4B, cAMP-specific (phosphodiesterase E4 dunce homolog, Drosophila) (PDE4B), transcript variant c, mRNA.	1	9.36089	9.16967	9.8154	9.65818	8.19698	8.8622
GENE109X	CD8A	Homo sapiens CD8a molecule (CD8A), transcript variant 2, mRNA.	1	6.55588	6.6656	6.4471	6.35557	7.46332	7.76232
GENE110X	CD84	Homo sapiens CD84 molecule (CD84), mRNA.	1	8.20453	8.03333	8.18837	8.0528	9.49	8.86853
GENE111X	NDST3	Homo sapiens N-deacetylase/N-sulfotransferase (heparan glucosaminyl) 3 (NDST3), mRNA.	1	6.31158	6.45097	6.34855	6.50547	7.37216	7.65452
GENE112X	FAM46C	Homo sapiens family with sequence similarity 46, member C (FAM46C), mRNA.	1	7.75265	7.53848	7.53202	7.16217	8.70943	8.36855
GENE113X	LAT	Homo sapiens linker for activation of T cells (LAT), transcript variant 4, mRNA.	1	7.1012	7.40988	7.24342	7.06903	8.09542	8.45808
GENE114X	COL6A3	Homo sapiens collagen, type VI, alpha 3 (COL6A3), transcript variant 1, mRNA.	1	11.6248	11.8983	11.5613	11.6574	10.822	10.4154
GENE115X	POU2F2	Homo sapiens POU domain, class 2, transcription factor 2 (POU2F2), mRNA.	1	6.55582	6.46502	6.75402	6.3905	7.857	7.30163
GENE116X	SBK1	Homo sapiens SH3-binding domain kinase 1 (SBK1), mRNA.	1	7.1829	7.06366	7.30415	7.11229	8.09187	8.4162
GENE117X	MYO7B	Homo sapiens myosin VIIB (MYO7B), mRNA.	1	6.33395	6.35774	6.19595	6.56981	7.49657	7.37042
GENE118X	PSD2	Homo sapiens pleckstrin and Sec7 domain containing 2 (PSD2), mRNA.	1	7.50338	7.59042	7.77363	7.94027	6.3617	7.19475
GENE119X	NDFIP2	Homo sapiens Nedd4 family interacting protein 2 (NDFIP2), mRNA.	1	7.62503	7.78438	7.89622	7.94787	9.05132	8.59232
GENE120X	SERPINB6	Homo sapiens serpin peptidase inhibitor, clade B (ovalbumin), member 6 (SERPINB6), mRNA.	1	9.74113	9.929	9.58043	9.79148	8.65617	8.93965
